# Supplementary material for: HBM4EU Chromates Study—Genotoxicity and Oxidative Stress Biomarkers in Workers Exposed to Hexavalent Chromium
Source: Toxics. 2022 Aug 18;10(8):483. doi: 10.3390/toxics10080483 (PMC9412464; doi:10.3390/toxics10080483)
Supplement: Supplementary file 1 [file toxics-10-00483-s001.zip]

Archive with 1 entries (1 files):
- toxics-1818379-supplementary.pdf
